# Supplementary material for: Meta-analysis of single-cell RNA sequencing co-expression in human neural organoids reveals their high variability in recapitulating primary tissue
Source: PLoS Biol. 2024 Dec 2;22(12):e3002912. doi: 10.1371/journal.pbio.3002912 (PMC11637388; doi:10.1371/journal.pbio.3002912)
Supplement: S1 Table — The batch variable column details the meta-data used in determining batch. The Author described protocol column contains protocol descriptions as utilized in each data set’s original publication and the Protocol classification/region column contains protocol descriptions as we classify them in this study. We also provide the age, condition, and cell-line annotations when made available for all studies, as well as various technical and quality control-related factors for all data sets. (XLSX) [file pbio.3002912.s011.xlsx]

## Sheet: Sheet1
Data	Study	sample_ids	GEO series accession or data source	GEO sample accession or dataset name	Author described protocol	Protocol classification/region	Original protocol cited	Batch variable	Age	Condition	Donor ID/ cell line	Sequencing platform	Normalization of available data	Normalization for this study	median % mitochondria	median features	Cell number pre-QC filtering	Cell number post-QC filtering	Total cells
organoid	Uzquiano et al. 2022	uzquiano_1	https://singlecell.broadinstitute.org/single_cell/study/SCP1756/cortical-organoids-atlas		dorsal patterned forebrain	directed dorsal forebrain	Modified from Kadoshima et al. 2013	Cell line/Age/Batch	month_1_5	Normal	Mito210c1	scRNA-seq 10X	raw counts	CPM	0.0561982	1841	18083	18076	1593689
	Uzquiano et al. 2022	uzquiano_2			dorsal patterned forebrain	directed dorsal forebrain	Modified from Kadoshima et al. 2013	Cell line/Age/Batch	month_1_5	Normal	PGP1	scRNA-seq 10X	raw counts	CPM	0.0481245	1662	20491	20484
	Uzquiano et al. 2022	uzquiano_3			dorsal patterned forebrain	directed dorsal forebrain	Modified from Kadoshima et al. 2013	Cell line/Age/Batch	month_1	Normal	batch_1	scRNA-seq 10X	raw counts	CPM	0.0304837	1185	18875	18654
	Uzquiano et al. 2022	uzquiano_4			dorsal patterned forebrain	directed dorsal forebrain	Modified from Kadoshima et al. 2013	Cell line/Age/Batch	month_1	Normal	Mito210c1	scRNA-seq 10X	raw counts	CPM	0.0577148	2754	26702	26474
	Uzquiano et al. 2022	uzquiano_5			dorsal patterned forebrain	directed dorsal forebrain	Modified from Kadoshima et al. 2013	Cell line/Age/Batch	month_1	Normal	Mito210c1	scRNA-seq 10X	raw counts	CPM	0.0694208	2867	13833	13620
	Uzquiano et al. 2022	uzquiano_6			dorsal patterned forebrain	directed dorsal forebrain	Modified from Kadoshima et al. 2013	Cell line/Age/Batch	month_1	Normal	Mito210c1	scRNA-seq 10X	raw counts	CPM	0.101723	2555	11962	11823
	Uzquiano et al. 2022	uzquiano_7			dorsal patterned forebrain	directed dorsal forebrain	Modified from Kadoshima et al. 2013	Cell line/Age/Batch	day_23	Normal	Mito210c1	scRNA-seq 10X	raw counts	CPM	0.0656992	1470	9831	9735
	Uzquiano et al. 2022	uzquiano_8			dorsal patterned forebrain	directed dorsal forebrain	Modified from Kadoshima et al. 2013	Cell line/Age/Batch	day_23	Normal	PGP1	scRNA-seq 10X	raw counts	CPM	0.0511565	1799	19905	19792
	Uzquiano et al. 2022	uzquiano_9			dorsal patterned forebrain	directed dorsal forebrain	Modified from Kadoshima et al. 2013	Cell line/Age	month_2	Normal	Mito210c1	scRNA-seq 10X	raw counts	CPM	0.0441545	2430	16561	16540
	Uzquiano et al. 2022	uzquiano_10			dorsal patterned forebrain	directed dorsal forebrain	Modified from Kadoshima et al. 2013	Cell line/Age	month_2	Normal	PGP1	scRNA-seq 10X	raw counts	CPM	0.0446852	1811	22738	22737
	Uzquiano et al. 2022	uzquiano_11			dorsal patterned forebrain	directed dorsal forebrain	Modified from Kadoshima et al. 2013	Cell line/Age	month_3	Normal	GM	scRNA-seq 10X	raw counts	CPM	0.0316613	1966	24437	24419
	Uzquiano et al. 2022	uzquiano_12			dorsal patterned forebrain	directed dorsal forebrain	Modified from Kadoshima et al. 2013	Cell line/Age	month_3	Normal	HUES66	scRNA-seq 10X	raw counts	CPM	0.0199291	1667	32959	32957
	Uzquiano et al. 2022	uzquiano_13			dorsal patterned forebrain	directed dorsal forebrain	Modified from Kadoshima et al. 2013	Cell line/Age	month_3	Normal	HUES66	scRNA-seq 10X	raw counts	CPM	0.0771182	2079	18694	18638
	Uzquiano et al. 2022	uzquiano_14			dorsal patterned forebrain	directed dorsal forebrain	Modified from Kadoshima et al. 2013	Cell line/Age	month_3	Normal	Mito210c1	scRNA-seq 10X	raw counts	CPM	0.0616448	2539	20964	20900
	Uzquiano et al. 2022	uzquiano_15			dorsal patterned forebrain	directed dorsal forebrain	Modified from Kadoshima et al. 2013	Cell line/Age	month_3	Normal	Mito210c1	scRNA-seq 10X	raw counts	CPM	0.0612462	2053	17059	17053
	Uzquiano et al. 2022	uzquiano_16			dorsal patterned forebrain	directed dorsal forebrain	Modified from Kadoshima et al. 2013	Cell line/Age	month_3	Normal	PGP1	scRNA-seq 10X	raw counts	CPM	0.0167629	1814	27646	27608
	Uzquiano et al. 2022	uzquiano_17			dorsal patterned forebrain	directed dorsal forebrain	Modified from Kadoshima et al. 2013	Cell line/Age	month_4	Normal	PGP1	scRNA-seq 10X	raw counts	CPM	0.0558008	1772	19771	19745
	Uzquiano et al. 2022	uzquiano_18			dorsal patterned forebrain	directed dorsal forebrain	Modified from Kadoshima et al. 2013	Cell line/Age	month_4	Normal	Mito210c1	scRNA-seq 10X	raw counts	CPM	0.0620744	1959	18577	18568
	Uzquiano et al. 2022	uzquiano_19			dorsal patterned forebrain	directed dorsal forebrain	Modified from Kadoshima et al. 2013	Cell line/Age	month_5	Normal	Mito210c1	scRNA-seq 10X	raw counts	CPM	0.0672947	2503	14476	14288
	Uzquiano et al. 2022	uzquiano_20			dorsal patterned forebrain	directed dorsal forebrain	Modified from Kadoshima et al. 2013	Cell line/Age	month_5	Normal	PGP1	scRNA-seq 10X	raw counts	CPM	0.0595628	1716	17311	17268
	Uzquiano et al. 2022	uzquiano_21			dorsal patterned forebrain	directed dorsal forebrain	Modified from Kadoshima et al. 2013	Cell line/Age	month_6	Normal	11a	scRNA-seq 10X	raw counts	CPM	0.0216856	1349	25618	25614
	Uzquiano et al. 2022	uzquiano_22			dorsal patterned forebrain	directed dorsal forebrain	Modified from Kadoshima et al. 2013	Cell line/Age	month_6	Normal	GM	scRNA-seq 10X	raw counts	CPM	0.023792	1737	15256	15218
	Uzquiano et al. 2022	uzquiano_23			dorsal patterned forebrain	directed dorsal forebrain	Modified from Kadoshima et al. 2013	Cell line/Age	month_6	Normal	HUES66	scRNA-seq 10X	raw counts	CPM	0.0914457	1781	19294	19203
	Uzquiano et al. 2022	uzquiano_24			dorsal patterned forebrain	directed dorsal forebrain	Modified from Kadoshima et al. 2013	Cell line/Age	month_6	Normal	Mito210c1	scRNA-seq 10X	raw counts	CPM	0.0733391	2044	16155	15890
	Uzquiano et al. 2022	uzquiano_25			dorsal patterned forebrain	directed dorsal forebrain	Modified from Kadoshima et al. 2013	Cell line/Age	month_6	Normal	Mito210c1	scRNA-seq 10X	raw counts	CPM	0.0773624	1627	11475	11298
	Uzquiano et al. 2022	uzquiano_26			dorsal patterned forebrain	directed dorsal forebrain	Modified from Kadoshima et al. 2013	Cell line/Age	month_6	Normal	PGP1	scRNA-seq 10X	raw counts	CPM	0.0207743	1513	14754	14748
	Chen et al. 2021	chen_1	GSE164089	GSM4996460	brain organoid	undirected	Modified from Lancaster and Knoblich 2014; Qian et al. 2016	Cell line/Condition	No annotation	Normal	14048	scRNA-seq 10X	raw counts	CPM	5.37066	2883	9388	9032
	Chen et al. 2021	chen_2	GSE164089	GSM4996461	brain organoid	undirected	Modified from Lancaster and Knoblich 2014; Qian et al. 2016	Cell line/Condition	No annotation	Serum exposed	14048	scRNA-seq 10X	raw counts	CPM	7.02487	3394	5486	5039
	Chen et al. 2021	chen_3	GSE164089	GSM4996462	brain organoid	undirected	Modified from Lancaster and Knoblich 2014; Qian et al. 2016	Cell line/Condition	No annotation	Normal	ADRC28	scRNA-seq 10X	raw counts	CPM	7.05589	3306.5	6712	6244
	Chen et al. 2021	chen_4	GSE164089	GSM4996463	brain organoid	undirected	Modified from Lancaster and Knoblich 2014; Qian et al. 2016	Cell line/Condition	No annotation	Serum exposed	ADRC28	scRNA-seq 10X	raw counts	CPM	6.52281	3438	5496	5084
	Dailamy et al. 2021	dailamy_1	GSE164268	GSM5005486	neuro-vascular organoid	undirected neuro-vascular	Authors developed the protocol	Condition	No annotation	45 days neural induction	H1	scRNA-seq 10X	raw counts	CPM	3.13858	2018	10765	10654
	Dailamy et al. 2021	dailamy_2	GSE164268	GSM5005487	neuro-vascular organoid	undirected neuro-vascular	Authors developed the protocol	Condition	No annotation	15 days neural induction	H1	scRNA-seq 10X	raw counts	CPM	3.93943	2453	5962	5750
	Dailamy et al. 2021	dailamy_3	GSE164268	GSM5005488	vascular organoid	vascular organoid	Authors developed the protocol	Condition	No annotation	no induction	H1	scRNA-seq 10X	raw counts	CPM	4.83001	1768	10232	10088
	Eura et al. 2020	eura_1	GSE145306	GSM4314535	brainstem	directed brainstem	Modified from Thomas et al. 2017; Trujillo et al. 2018	No batch annotations	No annotation	Normal	No cell-line annotations	scRNA-seq 10X	raw counts	CPM	1.47899	3352.5	2345	2292
	Fair et al. 2020	fair_1	GSE157019	GSM4750931	cerebral	undirected	Hester and Hood 2017	Age	day_93	Normal	A18945	scRNA-seq 10X	raw counts	CPM	10.3103	1789	6172	5899
	Fair et al. 2020	fair_2	GSE157019	GSM4750932	cerebral	undirected	Hester and Hood 2017	Age	day_140	Normal	A18945	scRNA-seq 10X	raw counts	CPM	7.57699	1919	4479	4384
	Fernando et al. 2022	fernando_1	GSE174232	GSM5289680	cerebral	undirected	Lancaster et al. 2013	No batch annotations	month_3	Normal	No cell-line annotations	scRNA-seq 10X	raw counts	CPM	5.68053	1575	10016	10010
	Field et al. 2019	field_1	GSE106245	GSM2867931	cortical	directed cortical	Eiraku et al. 2008	Age	wk01	Normal	H9	scRNA-seq 10X	raw counts	CPM	3.49465	4527	2083	1696
	Field et al. 2019	field_2	GSE106245	GSM2867932	cortical	directed cortical	Eiraku et al. 2008	Age	wk01	Normal	H9	scRNA-seq 10X	raw counts	CPM	3.78233	4745	1864	1508
	Field et al. 2019	field_3	GSE106245	GSM2867933	cortical	directed cortical	Eiraku et al. 2008	Age	wk02	Normal	H9	scRNA-seq 10X	raw counts	CPM	1.95134	3272	2226	2197
	Field et al. 2019	field_4	GSE106245	GSM2867934	cortical	directed cortical	Eiraku et al. 2008	Age	wk02	Normal	H9	scRNA-seq 10X	raw counts	CPM	2.42456	3334	2163	2142
	Field et al. 2019	field_5	GSE106245	GSM2867935	cortical	directed cortical	Eiraku et al. 2008	Age	wk00	Normal	H9	scRNA-seq 10X	raw counts	CPM	3.63078	3777	2479	2460
	Field et al. 2019	field_6	GSE106245	GSM2867936	cortical	directed cortical	Eiraku et al. 2008	Age	wk05	Normal	H9	scRNA-seq 10X	raw counts	CPM	1.29826	1701.5	1681	1678
	Field et al. 2019	field_7	GSE106245	GSM2867937	cortical	directed cortical	Eiraku et al. 2008	Age	wk05	Normal	H9	scRNA-seq 10X	raw counts	CPM	1.44628	1919	1583	1573
	Fiorenzano et al. 2021	fiorenzano_1	GSE168323	GSM5136255	ventral midbrain	directed ventral midbrain	Authors developed the protocol	Age/Condition	day_15	Normal	No cell-line annotations	scRNA-seq 10X	raw counts	CPM	3.13857	2801	7345	7285
	Fiorenzano et al. 2021	fiorenzano_2	GSE168323	GSM5136256	ventral midbrain	directed ventral midbrain	Authors developed the protocol	Age/Condition	day_15	Normal	No cell-line annotations	scRNA-seq 10X	raw counts	CPM	3.16255	2994	6904	6608
	Fiorenzano et al. 2021	fiorenzano_3	GSE168323	GSM5136257	ventral midbrain	directed ventral midbrain	Authors developed the protocol	Age/Condition	day_30	Normal	No cell-line annotations	scRNA-seq 10X	raw counts	CPM	2.12821	2836	3948	3908
	Fiorenzano et al. 2021	fiorenzano_4	GSE168323	GSM5136258	ventral midbrain	directed ventral midbrain	Authors developed the protocol	Age/Condition	day_60	Normal	No cell-line annotations	scRNA-seq 10X	raw counts	CPM	2.68053	1329	3283	3282
	Fiorenzano et al. 2021	fiorenzano_5	GSE168323	GSM5136259	ventral midbrain	directed ventral midbrain	Authors developed the protocol	Age/Condition	day_60	Normal	No cell-line annotations	scRNA-seq 10X	raw counts	CPM	2.43062	1151.5	1919	1918
	Fiorenzano et al. 2021	fiorenzano_6	GSE168323	GSM5136260	ventral midbrain	directed ventral midbrain	Authors developed the protocol	Age/Condition	day_60	Normal	No cell-line annotations	scRNA-seq 10X	raw counts	CPM	2.78908	1457	5517	5511
	Fiorenzano et al. 2021	fiorenzano_7	GSE168323	GSM5136261	ventral midbrain	directed ventral midbrain	Authors developed the protocol	Age/Condition	day_30	Normal	No cell-line annotations	scRNA-seq 10X	raw counts	CPM	2.9669	2817	3475	3426
	Fiorenzano et al. 2021	fiorenzano_8	GSE168323	GSM5136262	ventral midbrain	directed ventral midbrain	Authors developed the protocol	Age/Condition	day_60	Normal	No cell-line annotations	scRNA-seq 10X	raw counts	CPM	2.52922	2365	1829	1808
	Fiorenzano et al. 2021	fiorenzano_9	GSE168323	GSM5136263	ventral midbrain	directed ventral midbrain	Authors developed the protocol	Age/Condition	day_30	Normal	No cell-line annotations	scRNA-seq 10X	raw counts	CPM	2.43511	3036.5	1540	1508
	Fiorenzano et al. 2021	fiorenzano_10	GSE168323	GSM5136264	ventral midbrain	directed ventral midbrain	Authors developed the protocol	Age/Condition	day_60	Normal	No cell-line annotations	scRNA-seq 10X	raw counts	CPM	3.60561	2642	2708	2659
	Fiorenzano et al. 2021	fiorenzano_11	GSE168323	GSM5136265	ventral midbrain	directed ventral midbrain	Authors developed the protocol	Age/Condition	day_30	Normal	No cell-line annotations	scRNA-seq 10X	raw counts	CPM	2.10404	3342	1858	1766
	Fiorenzano et al. 2021	fiorenzano_12	GSE168323	GSM5136266	ventral midbrain	directed ventral midbrain	Authors developed the protocol	Age/Condition	day_30	Normal	No cell-line annotations	scRNA-seq 10X	raw counts	CPM	2.14045	3080.5	2009	1912
	Fiorenzano et al. 2021	fiorenzano_13	GSE168323	GSM5136267	ventral midbrain	directed ventral midbrain	Authors developed the protocol	Age/Condition	day_120	Normal	No cell-line annotations	scRNA-seq 10X	raw counts	CPM	10.1876	2552.5	7497	7458
	Fiorenzano et al. 2021	fiorenzano_14	GSE168323	GSM5136268	ventral midbrain	directed ventral midbrain	Authors developed the protocol	Age/Condition	day_120	Normal	No cell-line annotations	scRNA-seq 10X	raw counts	CPM	11.6882	2184	6349	6306
	Fiorenzano et al. 2021	fiorenzano_15	GSE168323	GSM5136269	ventral midbrain	directed ventral midbrain	Authors developed the protocol	Age/Condition	day_120	Normal	No cell-line annotations	scRNA-seq 10X	raw counts	CPM	11.8525	2225.5	5527	5434
	Fiorenzano et al. 2021	fiorenzano_16	GSE168323	GSM5136270	ventral midbrain	directed ventral midbrain	Authors developed the protocol	Age/Condition	day_120	Normal	No cell-line annotations	scRNA-seq 10X	raw counts	CPM	8.78028	2891.5	6317	6258
	Fiorenzano et al. 2021	fiorenzano_17	GSE168323	GSM5136271	ventral midbrain	directed ventral midbrain	Authors developed the protocol	Age/Condition	day_120	Normal	No cell-line annotations	scRNA-seq 10X	raw counts	CPM	5.09652	3071	5519	5454
	Fiorenzano et al. 2021	fiorenzano_18	GSE168323	GSM5136272	ventral midbrain	directed ventral midbrain	Authors developed the protocol	Age/Condition	day_120	Normal	No cell-line annotations	scRNA-seq 10X	raw counts	CPM	11.7659	2209.5	6656	6638
	Fiorenzano et al. 2021	fiorenzano_19	GSE168323	GSM5136273	ventral midbrain	directed ventral midbrain	Authors developed the protocol	Age/Condition	day_90	Normal	No cell-line annotations	scRNA-seq 10X	raw counts	CPM	9.01973	2195	5901	5882
	Fiorenzano et al. 2021	fiorenzano_20	GSE168323	GSM5136274	ventral midbrain	directed ventral midbrain	Authors developed the protocol	Age/Condition	day_90	Normal	No cell-line annotations	scRNA-seq 10X	raw counts	CPM	8.26485	2740	4933	4881
	Fiorenzano et al. 2021	fiorenzano_21	GSE168323	GSM5136275	ventral midbrain	directed ventral midbrain	Authors developed the protocol	Age/Condition	day_30	silk	No cell-line annotations	scRNA-seq 10X	raw counts	CPM	3.82172	2924	4078	3953
	Fiorenzano et al. 2021	fiorenzano_22	GSE168323	GSM5136276	ventral midbrain	directed ventral midbrain	Authors developed the protocol	Age/Condition	day_30	silk	No cell-line annotations	scRNA-seq 10X	raw counts	CPM	3.90129	3067	4721	4536
	Fiorenzano et al. 2021	fiorenzano_23	GSE168323	GSM5136277	ventral midbrain	directed ventral midbrain	Authors developed the protocol	Age/Condition	day_30	silk	No cell-line annotations	scRNA-seq 10X	raw counts	CPM	3.70477	3487	3529	3278
	Fiorenzano et al. 2021	fiorenzano_24	GSE168323	GSM5136278	ventral midbrain	directed ventral midbrain	Authors developed the protocol	Age/Condition	day_30	silk	No cell-line annotations	scRNA-seq 10X	raw counts	CPM	2.05194	2700	4412	4365
	Fiorenzano et al. 2021	fiorenzano_25	GSE168323	GSM5136279	ventral midbrain	directed ventral midbrain	Authors developed the protocol	Age/Condition	day_30	silk_laminin	No cell-line annotations	scRNA-seq 10X	raw counts	CPM	3.2335	2938	5960	5885
	Fiorenzano et al. 2021	fiorenzano_26	GSE168323	GSM5136280	ventral midbrain	directed ventral midbrain	Authors developed the protocol	Age/Condition	day_30	silk_laminin	No cell-line annotations	scRNA-seq 10X	raw counts	CPM	3.11871	2732	5944	5890
	Fiorenzano et al. 2021	fiorenzano_27	GSE168323	GSM5136281	ventral midbrain	directed ventral midbrain	Authors developed the protocol	Age/Condition	day_30	silk_laminin	No cell-line annotations	scRNA-seq 10X	raw counts	CPM	3.08516	2569	3616	3591
	Fleck et al. 2022	fleck_1	https://zenodo.org/records/5242913		cerebral	undirected	Lancaster et al. 2013	Cell line	day_4_61	Normal	409b2	scRNA-seq 10X	raw counts	CPM	6.03304	3709	5987	5363
	Fleck et al. 2022	fleck_2			cerebral	undirected	Lancaster et al. 2013	Cell line	day_4_61	Normal	H9	scRNA-seq 10X	raw counts	CPM	5.02525	3859	11096	9898
	Fleck et al. 2022	fleck_3			cerebral	undirected	Lancaster et al. 2013	Cell line	day_4_61	Normal	Hoik1	scRNA-seq 10X	raw counts	CPM	7.46393	4303	3302	2316
	Fleck et al. 2022	fleck_4			cerebral	undirected	Lancaster et al. 2013	Cell line	day_4_61	Normal	Wibj2	scRNA-seq 10X	raw counts	CPM	5.55585	4031	8843	7381
	Huang et al. 2021	huang_1	GSE164102	GSM4996689	hypothalamic arcuate	directed hypothalamic arcuate	Authors developed the protocol	Cell line/Age/Condition	day_20	Normal	C3	scDROP-seq	raw counts	CPM	4.57446	673	3954	3900
	Huang et al. 2021	huang_2	GSE164102	GSM4996690	hypothalamic arcuate	directed hypothalamic arcuate	Authors developed the protocol	Cell line/Age/Condition	day_20	Normal	C3	scDROP-seq	raw counts	CPM	3.01553	730	4402	4354
	Huang et al. 2021	huang_3	GSE164102	GSM4996691	hypothalamic arcuate	directed hypothalamic arcuate	Authors developed the protocol	Cell line/Age/Condition	day_20	Normal	C65	scDROP-seq	raw counts	CPM	5.65934	444	9470	9339
	Huang et al. 2021	huang_4	GSE164102	GSM4996692	hypothalamic arcuate	directed hypothalamic arcuate	Authors developed the protocol	Cell line/Age/Condition	day_20	SNRPN_minor_deletion	Min	scDROP-seq	raw counts	CPM	3.94737	557.5	6996	6904
	Huang et al. 2021	huang_5	GSE164102	GSM4996693	hypothalamic arcuate	directed hypothalamic arcuate	Authors developed the protocol	Cell line/Age/Condition	day_20	SNRPN_minor_deletion	Min	scDROP-seq	raw counts	CPM	4.64375	583	3100	3064
	Huang et al. 2021	huang_6	GSE164102	GSM4996694	hypothalamic arcuate	directed hypothalamic arcuate	Authors developed the protocol	Cell line/Age/Condition	day_20	SNRPN_major_deletion	Maj	scDROP-seq	raw counts	CPM	4.73126	585	3175	3067
	Huang et al. 2021	huang_7	GSE164102	GSM4996695	hypothalamic arcuate	directed hypothalamic arcuate	Authors developed the protocol	Cell line/Age/Condition	day_20	SNRPN_major_deletion	Maj	scDROP-seq	raw counts	CPM	4.08762	581	2980	2954
	Huang et al. 2021	huang_8	GSE164102	GSM4996696	hypothalamic arcuate	directed hypothalamic arcuate	Authors developed the protocol	Cell line/Age/Condition	day_40	Normal	C3	scDROP-seq	raw counts	CPM	5.29592	436	5651	5610
	Huang et al. 2021	huang_9	GSE164102	GSM4996697	hypothalamic arcuate	directed hypothalamic arcuate	Authors developed the protocol	Cell line/Age/Condition	day_40	Normal	C65	scDROP-seq	raw counts	CPM	4.82234	434	5867	5845
	Huang et al. 2021	huang_10	GSE164102	GSM4996698	hypothalamic arcuate	directed hypothalamic arcuate	Authors developed the protocol	Cell line/Age/Condition	day_40	SNRPN_minor_deletion	Min	scDROP-seq	raw counts	CPM	7.75097	459.5	6950	6812
	Huang et al. 2021	huang_11	GSE164102	GSM4996699	hypothalamic arcuate	directed hypothalamic arcuate	Authors developed the protocol	Cell line/Age/Condition	day_40	SNRPN_minor_deletion	Min	scDROP-seq	raw counts	CPM	7.33823	437	5689	5667
	Huang et al. 2021	huang_12	GSE164102	GSM4996700	hypothalamic arcuate	directed hypothalamic arcuate	Authors developed the protocol	Cell line/Age/Condition	day_40	SNRPN_major_deletion	Maj	scDROP-seq	raw counts	CPM	6.89119	522	3132	3017
	Huang et al. 2021	huang_13	GSE164102	GSM4996701	hypothalamic arcuate	directed hypothalamic arcuate	Authors developed the protocol	Cell line/Age/Condition	day_40	SNRPN_major_deletion	Maj	scDROP-seq	raw counts	CPM	5.94796	474	3694	3655
	Khan et al. 2020	khan_1	GSE145122	GSM4306931	cortical spheroids	directed dorsal forebrain	Sloan et al. 2018	Cell line/Condition	No annotation	Normal	Patient cell line	scRNA-seq 10X	raw counts	CPM	1.73203	1502	10619	10619
	Khan et al. 2020	khan_2	GSE145122	GSM4306932	cortical spheroids	directed dorsal forebrain	Sloan et al. 2018	Cell line/Condition	No annotation	Normal	Patient cell line	scRNA-seq 10X	raw counts	CPM	1.76826	1821	4010	4009
	Khan et al. 2020	khan_3	GSE145122	GSM4306933	cortical spheroids	directed dorsal forebrain	Sloan et al. 2018	Cell line/Condition	No annotation	22q11.2 deletion	Patient cell line	scRNA-seq 10X	raw counts	CPM	2.11946	1073	14599	14599
	Khan et al. 2020	khan_4	GSE145122	GSM4306934	cortical spheroids	directed dorsal forebrain	Sloan et al. 2018	Cell line/Condition	No annotation	22q11.2 deletion	Patient cell line	scRNA-seq 10X	raw counts	CPM	1.81793	1333	16072	16066
	Nayler et al. 2021	nayler_1	GSE150153	GSM4524699	cerebellum	directed cerebellum	Authors developed the protocol	Condition	day_21	No Matrigel	AH017-3	scRNA-seq 10X	raw counts	CPM	3.60343	3392.5	1323	1192
	Parisian et al. 2020	parisian_1	GSE157525	GSM4769380	cerebral	undirected	Lancaster and Knoblich 2014	Condition	day_20	Normal	iPS12	scRNA-seq 10X	raw counts	CPM	3.00519	2605	6237	6235
	Parisian et al. 2020	parisian_2	GSE157525	GSM4769381	cerebral	undirected	Lancaster and Knoblich 2014	Condition	day_20	Normal	iPS12	scRNA-seq 10X	raw counts	CPM	2.59128	2349	5587	5578
	Parisian et al. 2020	parisian_3	GSE157525	GSM4769382	cerebral	undirected	Lancaster and Knoblich 2014	Condition	day_20	Normal	iPS12	scRNA-seq 10X	raw counts	CPM	3.01859	2571	6048	5973
	Parisian et al. 2020	parisian_4	GSE157525	GSM4769383	cerebral	undirected	Lancaster and Knoblich 2014	Condition	day_20	SMARCB1 knockdown	CRISPRi Gen1C	scRNA-seq 10X	raw counts	CPM	1.8945	2902	5968	5855
	Parisian et al. 2020	parisian_5	GSE157525	GSM4769384	cerebral	undirected	Lancaster and Knoblich 2014	Condition	day_20	SMARCB1 knockdown	CRISPRi Gen1C	scRNA-seq 10X	raw counts	CPM	2.03467	2827	7531	7409
	Parisian et al. 2020	parisian_6	GSE157525	GSM4769385	cerebral	undirected	Lancaster and Knoblich 2014	Condition	day_20	SMARCB1 knockdown	CRISPRi Gen1C	scRNA-seq 10X	raw counts	CPM	2.31526	2837	6294	6194
	Pellegrini et al. 2020	pellegrini_1	GSE150903	GSM4560460	cerebral	undirected	Lancaster and Knoblich 2014	Cell line/Age	day_55	Normal	H9	scRNA-seq 10X	Seurat SCTransform	Seurat SCTransform	-0.529727	294	10233	8635
	Pellegrini et al. 2020	pellegrini_2	GSE150903	GSM4560461	Choroid Plexus	directed choroid plexus	Modified from Lancaster and Knoblich 2014	Cell line/Age	day_27	Normal	H1	scRNA-seq 10X	Seurat SCTransform	Seurat SCTransform	2.12356	336	5365	4762
	Pellegrini et al. 2020	pellegrini_3	GSE150903	GSM4560462	Choroid Plexus	directed choroid plexus	Modified from Lancaster and Knoblich 2014	Cell line/Age	day_46	Normal	H1	scRNA-seq 10X	Seurat SCTransform	Seurat SCTransform	-0.737288	311	8477	7378
	Pellegrini et al. 2020	pellegrini_4	GSE150903	GSM4560463	Choroid Plexus	directed choroid plexus	Modified from Lancaster and Knoblich 2014	Cell line/Age	day_53	Normal	H1	scRNA-seq 10X	Seurat SCTransform	Seurat SCTransform	-1.22512	310	8389	7246
	Popova et al. 2021	popova_1	GSE180945	GSM5478754	iPSC-microglia	iPSC-microglia	Pa≈üca et al. 2015	Author defined batch	day_8	Normal	iCell Microglia: 01279	scRNA-seq 10X	raw counts	CPM	5.443	2193	2659	2659
	Popova et al. 2021	popova_2	GSE180945	GSM5478755	cerebral	directed cortical	Pa≈üca et al. 2015	Author defined batch	wk10	Normal	No cell-line annotations	scRNA-seq 10X	raw counts	CPM	5.14746	3484	4560	4513
	Popova et al. 2021	popova_3	GSE180945	GSM5478756	cerebral	directed cortical	Pa≈üca et al. 2015	Author defined batch	wk10	Normal	No cell-line annotations	scRNA-seq 10X	raw counts	CPM	2.0182	2577	947	947
	Qian et al. 2020	qian_1	GSE137941	GSE137941	forebrain	directed dorsal forebrain	Qian et al. 2016	No batch annotations	day_150	Normal	No cell-line annotations	snRNA-seq SPLiT-seq	raw counts	CPM	0.109649	948	25000	9213
	Quadrato et al. 2017	quadrato_1	GSE86153	GSM2295945	cerebral	undirected	Lancaster and Knoblich 2014	Age	month_6	Normal	11a	scDROP-seq	Default Seurat log normalization	Default Seurat log normalization	0	1102	66889	66784
	Quadrato et al. 2017	quadrato_2	GSE86153	GSM2295946	cerebral	undirected	Lancaster and Knoblich 2014	Age	month_3	Normal	11a	scDROP-seq	Default Seurat log normalization	Default Seurat log normalization	0	1070	15402	15393
	Revah et al. 2022	revah_1	GSE190815	GSM5732392	cortical	directed cortical	Pa≈üca et al. 2015	Age/Condition	day_276	Transplanted	8119-1	snRNA-seq 10X	raw counts	CPM	0.505545	2982	8585	8476
	Revah et al. 2022	revah_2	GSE190815	GSM5732393	cortical	directed cortical	Pa≈üca et al. 2015	Age/Condition	day_224	Transplanted	2242-1	snRNA-seq 10X	raw counts	CPM	0.400721	3414	5888	5785
	Revah et al. 2022	revah_3	GSE190815	GSM5732394	cortical	directed cortical	Pa≈üca et al. 2015	Age/Condition	day_236	Normal	1208-2	snRNA-seq 10X	raw counts	CPM	1.03199	2499	11350	11228
	Revah et al. 2022	revah_4	GSE190815	GSM6225773	cortical	directed cortical	Pa≈üca et al. 2015	Age/Condition	day_227	Transplanted	2242-1	snRNA-seq 10X	raw counts	CPM	1.42958	3186.5	7027	6912
	Revah et al. 2022	revah_5	GSE190815	GSM6225774	cortical	directed cortical	Pa≈üca et al. 2015	Age/Condition	day_257	Normal	8119-1	snRNA-seq 10X	raw counts	CPM	0.995355	1551	10951	10919
	Revah et al. 2022	revah_6	GSE190815	GSM6225775	cortical	directed cortical	Pa≈üca et al. 2015	Age/Condition	day_227	Normal	2242-1	snRNA-seq 10X	raw counts	CPM	0.89568	1987	11642	11627
	Shi et al. 2020	shi_1	GSE131094	Organoid d100 rep 1	cerebral	undirected	Authors developed the protocol	Vascularization/Age	day_100	Normal	H9	scRNA-seq 10X	Default Seurat log normalization and UMI regression	Default Seurat log normalization and UMI regression	0.258096	2458	4307	4278
	Shi et al. 2020	shi_2	GSE131094	Organoid d100 rep 2	cerebral	undirected	Authors developed the protocol	Vascularization/Age	day_100	Normal	H9	scRNA-seq 10X	Default Seurat log normalization and UMI regression	Default Seurat log normalization and UMI regression	-0.130992	2313	4416	4400
	Shi et al. 2020	shi_3	GSE131094	Organoid d100 rep 3	cerebral	undirected	Authors developed the protocol	Vascularization/Age	day_100	Normal	H9	scRNA-seq 10X	Default Seurat log normalization and UMI regression	Default Seurat log normalization and UMI regression	-0.104921	2298	4855	4832
	Shi et al. 2020	shi_4	GSE131094	Organoid d65 rep 1	cerebral	undirected	Authors developed the protocol	Vascularization/Age	day_65	Normal	H9	scRNA-seq 10X	Default Seurat log normalization and UMI regression	Default Seurat log normalization and UMI regression	-0.0187699	2416	1537	1529
	Shi et al. 2020	shi_5	GSE131094	Organoid d65 rep 2	cerebral	undirected	Authors developed the protocol	Vascularization/Age	day_65	Normal	H9	scRNA-seq 10X	Default Seurat log normalization and UMI regression	Default Seurat log normalization and UMI regression	-0.267392	2249.5	4339	4322
	Shi et al. 2020	shi_6	GSE131094	Organoid d65 rep 3	cerebral	undirected	Authors developed the protocol	Vascularization/Age	day_65	Normal	H9	scRNA-seq 10X	Default Seurat log normalization and UMI regression	Default Seurat log normalization and UMI regression	0.164289	2485	5875	5858
	Shi et al. 2020	shi_7	GSE131094	vOrganoid d100 rep 1	vascularized cerebral	vascularized undirected	Authors developed the protocol	Vascularization/Age	day_100	Normal	H9	scRNA-seq 10X	Default Seurat log normalization and UMI regression	Default Seurat log normalization and UMI regression	0.432717	2554	4767	4743
	Shi et al. 2020	shi_8	GSE131094	vOrganoid d100 rep 2	vascularized cerebral	vascularized undirected	Authors developed the protocol	Vascularization/Age	day_100	Normal	H9	scRNA-seq 10X	Default Seurat log normalization and UMI regression	Default Seurat log normalization and UMI regression	-0.159426	2341.5	5893	5868
	Shi et al. 2020	shi_9	GSE131094	vOrganoid d100 rep 3	vascularized cerebral	vascularized undirected	Authors developed the protocol	Vascularization/Age	day_100	Normal	H9	scRNA-seq 10X	Default Seurat log normalization and UMI regression	Default Seurat log normalization and UMI regression	-0.145601	2300	6152	6117
	Shi et al. 2020	shi_10	GSE131094	vOrganoid d65 rep 1	vascularized cerebral	vascularized undirected	Authors developed the protocol	Vascularization/Age	day_65	Normal	H9	scRNA-seq 10X	Default Seurat log normalization and UMI regression	Default Seurat log normalization and UMI regression	0.0460598	2535	2085	2078
	Shi et al. 2020	shi_11	GSE131094	vOrganoid d65 rep 2	vascularized cerebral	vascularized undirected	Authors developed the protocol	Vascularization/Age	day_65	Normal	H9	scRNA-seq 10X	Default Seurat log normalization and UMI regression	Default Seurat log normalization and UMI regression	-0.252111	2458	4465	4444
	Shi et al. 2020	shi_12	GSE131094	vOrganoid d65 rep 3	vascularized cerebral	vascularized undirected	Authors developed the protocol	Vascularization/Age	day_65	Normal	H9	scRNA-seq 10X	Default Seurat log normalization and UMI regression	Default Seurat log normalization and UMI regression	0.0595555	2481	8489	8470
	Suong et al. 2021	suong_1	GSE184409	GSM5587100	brain organoid	undirected	Authors developed the protocol	Condition	day_90	Orbital mixing	No cell-line annotations	scRNA-seq 10X	raw counts	CPM	3.35123	3012	1794	1731
	Suong et al. 2021	suong_2	GSE184409	GSM5587101	brain organoid	undirected	Authors developed the protocol	Condition	day_90	Orbital mixing	No cell-line annotations	scRNA-seq 10X	raw counts	CPM	4.30279	3397	1691	1613
	Suong et al. 2021	suong_3	GSE184409	GSM5587102	brain organoid	undirected	Authors developed the protocol	Condition	day_90	Orbital mixing	No cell-line annotations	scRNA-seq 10X	raw counts	CPM	5.85177	3449	1529	1405
	Suong et al. 2021	suong_4	GSE184409	GSM5587103	brain organoid	undirected	Authors developed the protocol	Condition	day_90	Vertical mixing	No cell-line annotations	scRNA-seq 10X	raw counts	CPM	5.14289	1881	2549	2506
	Suong et al. 2021	suong_5	GSE184409	GSM5587104	brain organoid	undirected	Authors developed the protocol	Condition	day_90	Vertical mixing	No cell-line annotations	scRNA-seq 10X	raw counts	CPM	4.38596	1725	2924	2901
	Suong et al. 2021	suong_6	GSE184409	GSM5587105	brain organoid	undirected	Authors developed the protocol	Condition	day_90	Vertical mixing	No cell-line annotations	scRNA-seq 10X	raw counts	CPM	5.02401	1544	2390	2369
	Szeb√©nyi et al. 2021	szebenyi_1	GSE180122	GSM5456192	cerebral	undirected	Giandomenico et al. 2019	Cell line/Condition	No annotation	ALS/FTD	CS30iALS-C9nxx	scRNA-seq 10X	Default Seurat log normalization	Default Seurat log normalization	1.22288	1686	26744	26736
	Szeb√©nyi et al. 2021	szebenyi_2	GSE180122	GSM5456193	cerebral	undirected	Giandomenico et al. 2019	Cell line/Condition	No annotation	ALS/FTD	CS30iALS-C9nxx	scRNA-seq 10X	Default Seurat log normalization	Default Seurat log normalization	1.14659	2079	18297	18291
	Szeb√©nyi et al. 2021	szebenyi_3	GSE180122	GSM5456196	cerebral	undirected	Giandomenico et al. 2019	Cell line/Condition	No annotation	ALS/FTD	CS29iALS-C9nxx	scRNA-seq 10X	Default Seurat log normalization	Default Seurat log normalization	0.838216	2997	11857	11375
	Szeb√©nyi et al. 2021	szebenyi_4	GSE180122	GSM5456197	cerebral	undirected	Giandomenico et al. 2019	Cell line/Condition	No annotation	ALS/FTD	CS29iALS-C9nxx	scRNA-seq 10X	Default Seurat log normalization	Default Seurat log normalization	0.822944	2993	10942	10464
	Szeb√©nyi et al. 2021	szebenyi_5	GSE180122	GSM5456194	cerebral	undirected	Giandomenico et al. 2019	Cell line/Condition	No annotation	Isogenic control	CS29iALS-C9n1.ISOxx	scRNA-seq 10X	Default Seurat log normalization	Default Seurat log normalization	0.836018	3236	12329	11880
	Szeb√©nyi et al. 2021	szebenyi_6	GSE180122	GSM5456195	cerebral	undirected	Giandomenico et al. 2019	Cell line/Condition	No annotation	Isogenic control	CS29iALS-C9n1.ISOxx	scRNA-seq 10X	Default Seurat log normalization	Default Seurat log normalization	0.83832	3345.5	10866	10426
	Szeb√©nyi et al. 2021	szebenyi_7	GSE180122	GSM5456188	cerebral	undirected	Giandomenico et al. 2019	Cell line/Condition	No annotation	Normal	WTSli042-B	scRNA-seq 10X	Default Seurat log normalization	Default Seurat log normalization	1.17848	1895	17184	17184
	Szeb√©nyi et al. 2021	szebenyi_8	GSE180122	GSM5456189	cerebral	undirected	Giandomenico et al. 2019	Cell line/Condition	No annotation	Normal	WTSli042-B	scRNA-seq 10X	Default Seurat log normalization	Default Seurat log normalization	1.17848	1896	17194	17192
	Szeb√©nyi et al. 2021	szebenyi_9	GSE180122	GSM5456190	cerebral	undirected	Giandomenico et al. 2019	Cell line/Condition	No annotation	Normal	A18945	scRNA-seq 10X	Default Seurat log normalization	Default Seurat log normalization	1.17087	2227	16410	16373
	Szeb√©nyi et al. 2021	szebenyi_10	GSE180122	GSM5456191	cerebral	undirected	Giandomenico et al. 2019	Cell line/Condition	No annotation	Normal	A18945	scRNA-seq 10X	Default Seurat log normalization	Default Seurat log normalization	1.20622	1991.5	9241	9236
	Velasco et al. 2019	velasco_1	GSE129519	GSE129519_expression_11a.6mon.txt	dorsal patterned forebrain	directed dorsal forebrain	Modified from Kadoshima et al. 2013	Cell line/Age	month_6	Normal	11a	scRNA-seq 10X	log(CPM+1)	log(CPM+1)	0.813598	1349	25618	25614
	Velasco et al. 2019	velasco_2	GSE129519	GSE129519_expression_GM.6mon.txt	dorsal patterned forebrain	directed dorsal forebrain	Modified from Kadoshima et al. 2013	Cell line/Age	month_6	Normal	GM08330	scRNA-seq 10X	log(CPM+1)	log(CPM+1)	0.681667	1737	15256	15218
	Velasco et al. 2019	velasco_3	GSE129519	GSE129519_expression_HUES66.3mon.txt	dorsal patterned forebrain	directed dorsal forebrain	Modified from Kadoshima et al. 2013	Cell line/Age	month_3	Normal	HUES66	scRNA-seq 10X	log(CPM+1)	log(CPM+1)	0.629686	1667	32959	32957
	Velasco et al. 2019	velasco_4	GSE129519	GSE129519_expression_PGP1.3mon.batch2.txt	dorsal patterned forebrain	directed dorsal forebrain	Modified from Kadoshima et al. 2013	Cell line/Age	month_3	Normal	PGP1	scRNA-seq 10X	log(CPM+1)	log(CPM+1)	0.626649	1814	27646	27608
	Velasco et al. 2019	velasco_5	GSE129519	GSE129519_expression_PGP1.3mon.txt	dorsal patterned forebrain	directed dorsal forebrain	Modified from Kadoshima et al. 2013	Cell line/Age	month_3	Normal	PGP1	scRNA-seq 10X	log(CPM+1)	log(CPM+1)	0.568027	2005	17774	17767
	Velasco et al. 2019	velasco_6	GSE129519	GSE129519_expression_PGP1.6mon.batch3.txt	dorsal patterned forebrain	directed dorsal forebrain	Modified from Kadoshima et al. 2013	Cell line/Age	month_6	Normal	PGP1	scRNA-seq 10X	log(CPM+1)	log(CPM+1)	0.743944	1796	25776	25769
	Velasco et al. 2019	velasco_7	GSE129519	GSE129519_expression_PGP1.6mon.txt	dorsal patterned forebrain	directed dorsal forebrain	Modified from Kadoshima et al. 2013	Cell line/Age	month_6	Normal	PGP1	scRNA-seq 10X	log(CPM+1)	log(CPM+1)	0.735506	1560	21213	21209
	V√©rtesy et al. 2022	vertesy_bhaduri_1	GSE205554	Bhaduri et al. 2022	cortical	directed cortical	Authors developed the protocol	Cell line/Age	wk10	Normal	H1S	scRNA-seq 10X	raw counts	CPM	1.41357	769	14804	14804
	V√©rtesy et al. 2022	vertesy_bhaduri_2	GSE205554	Bhaduri et al. 2022	cortical	directed cortical	Authors developed the protocol	Cell line/Age	wk10	Normal	H28126S	scRNA-seq 10X	raw counts	CPM	2.2677	1093	15117	15117
	V√©rtesy et al. 2022	vertesy_bhaduri_3	GSE205554	Bhaduri et al. 2022	cortical	directed cortical	Authors developed the protocol	Cell line/Age	wk24	Normal	H1S	scRNA-seq 10X	raw counts	CPM	1.96383	1674	1076	1075
	V√©rtesy et al. 2022	vertesy_eichmueller_1	GSE205554	Eichmueller et al. 2022	dorsal organoid	directed cortical	Lancaster et al. 2017	Cell line	day_110	Normal	Patient_cell_line_122580	scRNA-seq 10X	raw counts	CPM	1.66028	1496	9519	9515
	V√©rtesy et al. 2022	vertesy_eichmueller_2	GSE205554	Eichmueller et al. 2022	dorsal organoid	directed cortical	Lancaster et al. 2017	Cell line	day_110	Normal	Patient_cell_line_81949	scRNA-seq 10X	raw counts	CPM	4.17761	3141	6006	5866
	V√©rtesy et al. 2022	vertesy_eichmueller_3	GSE205554	Eichmueller et al. 2022	dorsal organoid	directed cortical	Lancaster et al. 2017	Cell line	day_110	Normal	Patient_cell_line_82546	scRNA-seq 10X	raw counts	CPM	3.90829	3335	11782	11402
	V√©rtesy et al. 2022	vertesy_kanton_1	GSE205554	Kanton et al. 2019	cerebral	undirected	Lancaster and Knoblich 2014	Author defined batch	day_120_128	Normal	KAN025	scRNA-seq 10X	raw counts	CPM	2.84425	3523	4297	4088
	V√©rtesy et al. 2022	vertesy_kanton_2	GSE205554	Kanton et al. 2019	cerebral	undirected	Lancaster and Knoblich 2014	Author defined batch	day_120_128	Normal	KAN026	scRNA-seq 10X	raw counts	CPM	2.45157	3420	4203	3916
	V√©rtesy et al. 2022	vertesy_kanton_3	GSE205554	Kanton et al. 2019	cerebral	undirected	Lancaster and Knoblich 2014	Author defined batch	day_120_128	Normal	KAN030	scRNA-seq 10X	raw counts	CPM	1.7341	2232	5223	5205
	V√©rtesy et al. 2022	vertesy_vertesy_1	GSE205554	V√©rtesy et al. 2022	dorsal forebrain organoid	directed dorsal forebrain	Esk et al. 2020	Author defined batch	day_120	Normal	124719	scRNA-seq 10X	raw counts	CPM	3.51759	1766	6128	6119
	V√©rtesy et al. 2022	vertesy_vertesy_2	GSE205554	V√©rtesy et al. 2022	dorsal forebrain organoid	directed dorsal forebrain	Esk et al. 2020	Author defined batch	day_120	Normal	TK297s1	scRNA-seq 10X	raw counts	CPM	1.29764	4434	938	639
	V√©rtesy et al. 2022	vertesy_vertesy_3	GSE205554	V√©rtesy et al. 2022	dorsal forebrain organoid	directed dorsal forebrain	Esk et al. 2020	Author defined batch	day_120	Normal	TK297s2	scRNA-seq 10X	raw counts	CPM	1.31271	4011.5	1858	1612
	V√©rtesy et al. 2022	vertesy_vertesy_4	GSE205554	V√©rtesy et al. 2022	dorsal forebrain organoid	directed dorsal forebrain	Esk et al. 2020	Author defined batch	day_120	Normal	TK297s3	scRNA-seq 10X	raw counts	CPM	1.24244	3252	3386	3299
	Xiang et al. 2017	xiang_2017_1	GSE98201	GSM2589129	Medial ganglionic eminence	directed MGE	Authors developed the protocol	Type/Age	day_30	Normal	No cell-line annotations	scRNA-seq 10X	raw counts	CPM	2.14819	1195	2969	2969
	Xiang et al. 2017	xiang_2017_2	GSE98201	GSM2589130	cortical	directed cortical	Authors developed the protocol	Type/Age	day_30	Normal	No cell-line annotations	scRNA-seq 10X	raw counts	CPM	2.28949	1235	6480	6480
	Xiang et al. 2017	xiang_2017_3	GSE98201	GSM2589131	Medial ganglionic eminence	directed MGE	Authors developed the protocol	Type/Age	day_72	Normal	No cell-line annotations	scRNA-seq 10X	raw counts	CPM	1.55813	1305	5438	5438
	Xiang et al. 2017	xiang_2017_4	GSE98201	GSM2589132	cortical	directed cortical	Authors developed the protocol	Type/Age	day_72	Normal	No cell-line annotations	scRNA-seq 10X	raw counts	CPM	0.966884	1130	6355	6355
	Xiang et al. 2017	xiang_2017_5	GSE98201	GSM2684867	Medial ganglionic eminence	directed MGE	Authors developed the protocol	Type/Age	day_30	Normal	No cell-line annotations	scRNA-seq 10X	raw counts	CPM	1.90141	1243	9722	9722
	Xiang et al. 2017	xiang_2017_6	GSE98201	GSM2684868	cortical	directed cortical	Authors developed the protocol	Type/Age	day_30	Normal	No cell-line annotations	scRNA-seq 10X	raw counts	CPM	1.95339	1212	10258	10257
	Xiang et al. 2017	xiang_2017_7	GSE98201	GSM2684869	Medial ganglionic eminence	directed MGE	Authors developed the protocol	Type/Age	day_79	Normal	No cell-line annotations	scRNA-seq 10X	raw counts	CPM	3.24242	1908	8821	8821
	Xiang et al. 2017	xiang_2017_8	GSE98201	GSM2684870	cortical	directed cortical	Authors developed the protocol	Type/Age	day_79	Normal	No cell-line annotations	scRNA-seq 10X	raw counts	CPM	2.62153	1876	9193	9192
	Xiang et al. 2019	xiang_2019_1	GSE122342	early-day34	thalamic	directed thalamic	Authors developed the protocol	Age	day_34	Normal	HES-3 NKX2-1 GFP/W	scRNA-seq 10X	raw counts	CPM	2.00837	3167	6764	6698
	Xiang et al. 2019	xiang_2019_2	GSE122342	late-day89	thalamic	directed thalamic	Authors developed the protocol	Age	day_89	Normal	HES-3 NKX2-1 GFP/W	scRNA-seq 10X	raw counts	CPM	1.71524	2721	4513	4505
annotated primary tissue	Polioudakis et. al. 2019	Geschwind_1	http://solo.bmap.ucla.edu/shiny/webapp/		NA	cortical anlage	NA	Library	GW17-18	Normal	NA	scDROP-seq	raw counts	CPM	1.69	900	25231	25231	2174934
	Polioudakis et. al. 2019	Plath_1	http://solo.bmap.ucla.edu/shiny/webapp/		NA	cortical anlage	NA	Library	GW17-18	Normal	NA	scDROP-seq	raw counts	CPM	2.46	1054	8745	8745
	Fan et al. 2020	Fan_1	GSE120046	GSE120046_brain_all_UMIcounts.txt, GSE120046_metadata.txt	NA	cerebral cortex and pons	NA	NA	GW7-28	Normal	NA	STRT-seq	raw counts	CPM	0	3840	14239	12477
	Bhaduri et al. 2021	Bhaduri_GW14	NeMO Archive RRID: SCR_002001	Metadata from Supp. Table 1 of publication	NA	ganglionic eminence, hypothalamus, neocortex, striatum, thalamus	NA	Donor/Age	GW14	Normal	NA	scRNA-seq 10X	raw counts	CPM	1.83	953	21198	21185
	Bhaduri et al. 2021	Bhaduri_GW18_2			NA	allocortex, claustrum, ganglionic eminence, hypothalamus, neocortex, thalamus	NA	Donor/Age	GW18	Normal	NA	scRNA-seq 10X	raw counts	CPM	4.72	1751	113415	112962
	Bhaduri et al. 2021	Bhaduri_GW19			NA	allocortex, ganglionic eminence, hypothalamus, neocortex, thalamus	NA	Donor/Age	GW19	Normal	NA	scRNA-seq 10X	raw counts	CPM	2.47	1340	50768	50629
	Bhaduri et al. 2021	Bhaduri_GW19_2			NA	ganglionic eminence, neocortex, thalmus	NA	Donor/Age	GW19	Normal	NA	scRNA-seq 10X	raw counts	CPM	7.86	1638	54237	54137
	Bhaduri et al. 2021	Bhaduri_GW20			NA	claustrum, ganglionic eminence, hypothalamus, neocortex, striatum, thalamus	NA	Donor/Age	GW20	Normal	NA	scRNA-seq 10X	raw counts	CPM	1.98	1040	83432	83400
	Bhaduri et al. 2021	Bhaduri_GW20_31			NA	cerebellum, ganglionic eminence, hypothalamus, neocortex	NA	Donor/Age	GW20	Normal	NA	scRNA-seq 10X	raw counts	CPM	1.17	1050	47735	47688
	Bhaduri et al. 2021	Bhaduri_GW20_34			NA	ganglionic eminence, hypothalamus, neocortex, striatum, thalamus	NA	Donor/Age	GW20	Normal	NA	scRNA-seq 10X	raw counts	CPM	1.27	1222	62766	62700
	Bhaduri et al. 2021	Bhaduri_GW25			NA	ganglionic eminence, hypothalamus, midbrain, neocortex, proneocortex, striatum, thalamus	NA	Donor/Age	GW25	Normal	NA	scRNA-seq 10X	raw counts	CPM	2.24	1165	105190	105107
	Braun et al. 2023	Braun_GW5	https://github.com/linnarsson-lab/developing-human-brain/		NA	Forebrain, Head, Hindbrain, Midbrain	NA	Donor/Age	GW5	Normal	XDD:348	scRNA-seq 10X	raw counts	CPM	5.1	3269	62786	58942
	Braun et al. 2023	Braun_GW5.5			NA	Forebrain, Hindbrain, Midbrain	NA	Donor/Age	GW5.5	Normal	XDD:400	scRNA-seq 10X	raw counts	CPM	3.44	4145	59667	50597
	Braun et al. 2023	Braun_GW6_1			NA	Medulla	NA	Donor/Age	GW6	Normal	XDD:326	scRNA-seq 10X	raw counts	CPM	0.614	2110	22200	22200
	Braun et al. 2023	Braun_GW6_2			NA	Brain	NA	Donor/Age	GW6	Normal	XDD:395	scRNA-seq 10X	raw counts	CPM	2.46	4754	85999	70881
	Braun et al. 2023	Braun_GW6.6_1			NA	Cerebellum, Diencephalon, Medulla, Midbrain	NA	Donor/Age	GW6.6	Normal	BRC2073	scRNA-seq 10X	raw counts	CPM	0.764	1679	24830	24830
	Braun et al. 2023	Braun_GW6.6_2			NA	Forebrain, Medulla, Midbrain, Pons	NA	Donor/Age	GW6.6	Normal	BRC2106A	scRNA-seq 10X	raw counts	CPM	1.07	2122	62023	62018
	Braun et al. 2023	Braun_GW6.7			NA	Cerebellum, Diencephalon, Medulla, Midbrain, Telencaphalon	NA	Donor/Age	GW6.7	Normal	BRC2147	scRNA-seq 10X	raw counts	CPM	1.01	1875	79972	79963
	Braun et al. 2023	Braun_GW6.9_1			NA	Cerebellum, Diencaphalon, Medulla, Midbrain, Pons, Telencephalon	NA	Donor/Age	GW6.9	Normal	BRC2061	scRNA-seq 10X	raw counts	CPM	2.24	3375	128333	123286
	Braun et al. 2023	Braun_GW6.9_2			NA	Cerebellum, Diencaphalon, Medulla, Midbrain, Pons, Telencephalon	NA	Donor/Age	GW6.9	Normal	BRC2110	scRNA-seq 10X	raw counts	CPM	0.772	2168	60390	60346
	Braun et al. 2023	Braun_GW6.9_3			NA	Cerebellum, Diencephaon, Medulla, Midbrain, Telencephalon	NA	Donor/Age	GW6.9	Normal	BRC2114	scRNA-seq 10X	raw counts	CPM	0.827	1888	76578	76560
	Braun et al. 2023	Braun_GW6.9_4			NA	Cerebellum, Diencaphalon, Medulla, Midbrain, Pons, Telencephalon	NA	Donor/Age	GW6.9	Normal	BRC2191	scRNA-seq 10X	raw counts	CPM	3.12	2359	158711	153062
	Braun et al. 2023	Braun_GW7			NA	Hindbrain, Midbrain	NA	Donor/Age	GW7	Normal	XDD:398	scRNA-seq 10X	raw counts	CPM	2.81	4774	17665	13595
	Braun et al. 2023	Braun_GW7.5			NA	Forebrain	NA	Donor/Age	GW7.5	Normal	XHU:305	scRNA-seq 10X	raw counts	CPM	1.19	1951	38870	38850
	Braun et al. 2023	Braun_GW8_1			NA	Diencephalon, Midbrain, Telencephalon	NA	Donor/Age	GW8	Normal	BRC2006	scRNA-seq 10X	raw counts	CPM	1.24	2343	47239	47153
	Braun et al. 2023	Braun_GW8_2			NA	Diencephalon	NA	Donor/Age	GW8	Normal	BRC2021	scRNA-seq 10X	raw counts	CPM	0.878	1848	13738	13719
	Braun et al. 2023	Braun_GW8_3			NA	Cerebellum, Forebrain, Medulla, Midbrain, Pons	NA	Donor/Age	GW8	Normal	XDD:334	scRNA-seq 10X	raw counts	CPM	0.946	2172	65583	65540
	Braun et al. 2023	Braun_GW8.1			NA	Cerebellum, Diencephalon	NA	Donor/Age	GW8.1	Normal	BRC2057	scRNA-seq 10X	raw counts	CPM	1.16	1805	31473	31461
	Braun et al. 2023	Braun_GW8.5_1			NA	Forebrain	NA	Donor/Age	GW8.5	Normal	XDD:313	scRNA-seq 10X	raw counts	CPM	0.853	2320	50807	50656
	Braun et al. 2023	Braun_GW8.5_2			NA	Cerebellum, Forebrain, Medulla, Midbrain, Pons	NA	Donor/Age	GW8.5	Normal	XDD:342	scRNA-seq 10X	raw counts	CPM	3.24	3737	68419	64632
	Braun et al. 2023	Braun_GW9.2			NA	Forebrain, Medulla, Midbrain, Pons, Telencephalon	NA	Donor/Age	GW9.2	Normal	XHU:307	scRNA-seq 10X	raw counts	CPM	1.37	1598	86890	86560
	Braun et al. 2023	Braun_GW9.5			NA	Forebrain, Telencephalon	NA	Donor/Age	GW9.5	Normal	XHU:292	scRNA-seq 10X	raw counts	CPM	1.49	1802	28647	28524
	Braun et al. 2023	Braun_GW10			NA	Forebrain, Telencephalon	NA	Donor/Age	GW10	Normal	XHU:297	scRNA-seq 10X	raw counts	CPM	1.28	2374	88859	88785
	Braun et al. 2023	Braun_GW11.5			NA	Cerebellum, Forebrain, Midbrain, Pons, Telencephalon	NA	Donor/Age	GW11.5	Normal	XDD:358	scRNA-seq 10X	raw counts	CPM	2.87	4476	102960	87797
	Braun et al. 2023	Braun_GW12			NA	Cerebellum, Forebrain, Hindbrain, Midbrain, Telencephalon	NA	Donor/Age	GW12	Normal	XDD:351	scRNA-seq 10X	raw counts	CPM	3.96	3432	86551	78628
	Braun et al. 2023	Braun_GW13			NA	Forebrain, Medulla, Pons, Telencephalon	NA	Donor/Age	GW13	Normal	XDD:359	scRNA-seq 10X	raw counts	CPM	3.04	3596	38967	37328
	Braun et al. 2023	Braun_GW14			NA	Cerebellum, Diencephalon, Midbrain, Telencephalon	NA	Donor/Age	GW14	Normal	XDD:385	scRNA-seq 10X	raw counts	CPM	3.99	3421	77780	74760
unannotated primary tissue	Shi et al. 2021	Shi_1	GSE135827	GSE135827_GE_mat_raw_count_with_week_info.txt	NA	ganglionic eminences/subpallium	NA	NA	GW9-18	Normal	NA	scRNA-seq 10X	raw counts	CPM	0	1340	56412	56412	776344
	Zhou et al. 2022	Zhou_1	GSE169109		NA	hypothalamus	NA	NA	GW7-20	Normal	NA	scRNA-seq 10X	log(CPM+1)	log(CPM+1)	2.92	1786	135731	134933
	Yu et al. 2021	Yu_1	GSE165388		NA	ganglionic eminences/subpallium	NA	Donor/Age	GW9	Normal	NA	scRNA-seq 10X	raw counts	CPM	4.93	1892	12710	12638
	Yu et al. 2021	Yu_2	GSE165388		NA	ganglionic eminences/subpallium	NA	Donor/Age	GW10	Normal	NA	scRNA-seq 10X	raw counts	CPM	1.62	1636	18246	18236
	Yu et al. 2021	Yu_3	GSE165388		NA	ganglionic eminences/subpallium	NA	Donor/Age	GW11	Normal	NA	scRNA-seq 10X	raw counts	CPM	3.58	2015	16807	16541
	Yu et al. 2021	Yu_4	GSE165388		NA	ganglionic eminences/subpallium	NA	Donor/Age	GW12	Normal	NA	scRNA-seq 10X	raw counts	CPM	4.22	1359	10631	10604
	Trevino et al. 2021	Trevino_1	GSE162170	GSE162170_rna_counts.tsv.gz, GSE162170_rna_cell_metadata.txt.gz	NA	cerebral cortex	NA	Donor/Age	GW16	Normal	NA	scRNA-seq 10X	raw counts	CPM	4.21	1927	18303	18286
	Trevino et al. 2021	Trevino_2	GSE162170		NA	cerebral cortex	NA	Donor/Age	GW20	Normal	NA	scRNA-seq 10X	raw counts	CPM	4.94	2217	11895	11856
	Trevino et al. 2021	Trevino_3	GSE162170		NA	cerebral cortex	NA	Donor/Age	GW21	Normal	NA	scRNA-seq 10X	raw counts	CPM	5.4	1926	11890	11857
	Trevino et al. 2021	Trevino_4	GSE162170		NA	cerebral cortex	NA	Donor/Age	GW24	Normal	NA	scRNA-seq 10X	raw counts	CPM	5.58	1930	12645	12594
	Bhaduri et al. 2021	Bhaduri_GW16	NeMO Archive RRID: SCR_002001		NA	Multi-region	NA	Donor/Age	GW16	Normal	NA	scRNA-seq 10X	raw counts	CPM	3.74	1033	155181	124808
	Bhaduri et al. 2021	Bhaduri_GW18			NA	Multi-region	NA	Donor/Age	GW18	Normal	NA	scRNA-seq 10X	raw counts	CPM	2.92	1155	93264	93154
	Bhaduri et al. 2021	Bhaduri_GW22			NA	Multi-region	NA	Donor/Age	GW22	Normal	NA	scRNA-seq 10X	raw counts	CPM	3.57	618	115898	115798
	Bhaduri et al. 2021	Bhaduri_GW22T			NA	Multi-region	NA	Donor/Age	GW22	Normal	NA	scRNA-seq 10X	raw counts	CPM	3.27	622	162145	138627
