# Supplementary material for: Meta-analysis of single-cell RNA sequencing co-expression in human neural organoids reveals their high variability in recapitulating primary tissue
Source: PLoS Biol. 2024 Dec 2;22(12):e3002912. doi: 10.1371/journal.pbio.3002912 (PMC11637388; doi:10.1371/journal.pbio.3002912)
Supplement: S3 Table — (XLSX) [file pbio.3002912.s013.xlsx]

## Sheet: Sheet1
cell_type	rank	gene
Dividing_Progenitor	1	HMGB2
Dividing_Progenitor	2	SMC4
Dividing_Progenitor	3	TOP2A
Dividing_Progenitor	4	MAD2L1
Dividing_Progenitor	5	CENPF
Dividing_Progenitor	6	CKS2
Dividing_Progenitor	7	PTTG1
Dividing_Progenitor	8	CDK1
Dividing_Progenitor	9	UBE2C
Dividing_Progenitor	10	UBE2T
Dividing_Progenitor	11	BIRC5
Dividing_Progenitor	12	PBK
Dividing_Progenitor	13	CKS1B
Dividing_Progenitor	14	NUSAP1
Dividing_Progenitor	15	CENPU
Dividing_Progenitor	16	SMC2
Dividing_Progenitor	17	MKI67
Dividing_Progenitor	18	TPX2
Dividing_Progenitor	19	NUF2
Dividing_Progenitor	20	ZWINT
GABAergic	1	GAD1
GABAergic	2	SLC32A1
GABAergic	3	DLX6-AS1
GABAergic	4	DLX5
GABAergic	5	NRXN3
GABAergic	6	GAD2
GABAergic	7	DLX2
GABAergic	8	DLX6
GABAergic	9	LHX6
GABAergic	10	ARX
GABAergic	11	DLX1
GABAergic	12	SP9
GABAergic	13	ISL1
GABAergic	14	SIX3
GABAergic	15	NXPH1
GABAergic	16	SST
GABAergic	17	SCGN
GABAergic	18	PLS3
GABAergic	19	ADARB2
GABAergic	20	GATA3
Glutamatergic	1	ARPP21
Glutamatergic	2	SLC17A6
Glutamatergic	3	RBFOX3
Glutamatergic	4	NEUROD6
Glutamatergic	5	NEFM
Glutamatergic	6	NRN1
Glutamatergic	7	GREM2
Glutamatergic	8	NEFL
Glutamatergic	9	GNG8
Glutamatergic	10	RBFOX1
Glutamatergic	11	TBR1
Glutamatergic	12	NEUROD2
Glutamatergic	13	SYT4
Glutamatergic	14	KLHL1
Glutamatergic	15	CACNA2D1
Glutamatergic	16	BHLHE22
Glutamatergic	17	SLA
Glutamatergic	18	LHX9
Glutamatergic	19	SLC17A7
Glutamatergic	20	SYT7
Intermediate_Progenitor	1	NEUROD4
Intermediate_Progenitor	2	NEUROG1
Intermediate_Progenitor	3	MFNG
Intermediate_Progenitor	4	EOMES
Intermediate_Progenitor	5	RGS16
Intermediate_Progenitor	6	HES6
Intermediate_Progenitor	7	GADD45G
Intermediate_Progenitor	8	EYA2
Intermediate_Progenitor	9	NHLH1
Intermediate_Progenitor	10	DLX5
Intermediate_Progenitor	11	NEUROG2
Intermediate_Progenitor	12	PPP1R17
Intermediate_Progenitor	13	SP9
Intermediate_Progenitor	14	KIF19
Intermediate_Progenitor	15	DLX2
Intermediate_Progenitor	16	DLL3
Intermediate_Progenitor	17	DLL1
Intermediate_Progenitor	18	TMEM158
Intermediate_Progenitor	19	MFAP4
Intermediate_Progenitor	20	DLX1
Microglia/Immune	1	P2RY12
Microglia/Immune	2	AIF1
Microglia/Immune	3	SPP1
Microglia/Immune	4	TYROBP
Microglia/Immune	5	RGS10
Microglia/Immune	6	C1QC
Microglia/Immune	7	CYBA
Microglia/Immune	8	C1QB
Microglia/Immune	9	LAPTM5
Microglia/Immune	10	FCGRT
Microglia/Immune	11	PLXDC2
Microglia/Immune	12	C1QA
Microglia/Immune	13	A2M
Microglia/Immune	14	ARPC1B
Microglia/Immune	15	SRGN
Microglia/Immune	16	ARHGDIB
Microglia/Immune	17	RNASET2
Microglia/Immune	18	MAF
Microglia/Immune	19	TREM2
Microglia/Immune	20	SAMSN1
Neural_Progenitor	1	HES1
Neural_Progenitor	2	VIM
Neural_Progenitor	3	TKTL1
Neural_Progenitor	4	PIFO
Neural_Progenitor	5	BCAN
Neural_Progenitor	6	FAM107A
Neural_Progenitor	7	CFAP126
Neural_Progenitor	8	CRB2
Neural_Progenitor	9	BOC
Neural_Progenitor	10	MEGF10
Neural_Progenitor	11	LIPG
Neural_Progenitor	12	COL4A6
Neural_Progenitor	13	ZFP36L1
Neural_Progenitor	14	SLC1A3
Neural_Progenitor	15	SHROOM3
Neural_Progenitor	16	COL4A5
Neural_Progenitor	17	FKBP10
Neural_Progenitor	18	MOXD1
Neural_Progenitor	19	TMEM132B
Neural_Progenitor	20	RGS20
Non-neuronal	1	BCAN
Non-neuronal	2	EDNRB
Non-neuronal	3	SCRG1
Non-neuronal	4	SLITRK2
Non-neuronal	5	S100B
Non-neuronal	6	PMP2
Non-neuronal	7	NTRK2
Non-neuronal	8	MT3
Non-neuronal	9	PTN
Non-neuronal	10	TSC22D4
Non-neuronal	11	FIBIN
Non-neuronal	12	TTYH1
Non-neuronal	13	NKX2-2
Non-neuronal	14	HAS2
Non-neuronal	15	PLP1
Non-neuronal	16	S100A16
Non-neuronal	17	OLIG2
Non-neuronal	18	LAMA4
Non-neuronal	19	GDPD2
Non-neuronal	20	GATM
