# Supplementary material for: Meta-analysis of single-cell RNA sequencing co-expression in human neural organoids reveals their high variability in recapitulating primary tissue
Source: PLoS Biol. 2024 Dec 2;22(12):e3002912. doi: 10.1371/journal.pbio.3002912 (PMC11637388; doi:10.1371/journal.pbio.3002912)
Supplement: S4 Table — (XLSX) [file pbio.3002912.s014.xlsx]

## Sheet: Sheet1
gene	module	study	references
SRPRB	organoid_human_ER_stress_module	1Pollen 2019 et al.	1Pollen AA, Bhaduri A, Andrews MG, Nowakowski TJ, Meyerson OS, Mostajo-Radji MA, et al. Establishing Cerebral Organoids as Models of Human-Specific Brain Evolution. Cell. 2019 Feb 7;176(4):743-756.e17.
SEC31A	organoid_human_ER_stress_module	1Pollen 2019 et al.
SLC3A2	organoid_human_ER_stress_module	1Pollen 2019 et al.
EIF2S1	organoid_human_ER_stress_module	1Pollen 2019 et al.
DNAJC3	organoid_human_ER_stress_module	1Pollen 2019 et al.
DDIT3	organoid_human_ER_stress_module	1Pollen 2019 et al.
ZRANB2	organoid_human_ER_stress_module	1Pollen 2019 et al.
YIPF5	organoid_human_ER_stress_module	1Pollen 2019 et al.
NARS	organoid_human_ER_stress_module	1Pollen 2019 et al.
GOLT1B	organoid_human_ER_stress_module	1Pollen 2019 et al.
ATF4	organoid_human_ER_stress_module	1Pollen 2019 et al.
SSR1	organoid_human_ER_stress_module	1Pollen 2019 et al.
HSPA9	organoid_human_ER_stress_module	1Pollen 2019 et al.
PSMD10	organoid_human_ER_stress_module	1Pollen 2019 et al.
IARS	organoid_human_ER_stress_module	1Pollen 2019 et al.
SAR1B	organoid_human_ER_stress_module	1Pollen 2019 et al.
RIOK3	organoid_human_ER_stress_module	1Pollen 2019 et al.
COPB1	organoid_human_ER_stress_module	1Pollen 2019 et al.
PFKFB4	organoid_human_ER_stress_module	1Pollen 2019 et al.
GNL3	organoid_human_ER_stress_module	1Pollen 2019 et al.
PGM3	organoid_human_ER_stress_module	1Pollen 2019 et al.
DAP3	organoid_human_ER_stress_module	1Pollen 2019 et al.
IRF2BP2	organoid_human_ER_stress_module	1Pollen 2019 et al.
GARS	organoid_human_ER_stress_module	1Pollen 2019 et al.
TMEM263	organoid_human_ER_stress_module	1Pollen 2019 et al.
HM13	organoid_human_ER_stress_module	1Pollen 2019 et al.
RAB21	organoid_human_ER_stress_module	1Pollen 2019 et al.
SRPR	organoid_human_ER_stress_module	1Pollen 2019 et al.
RARS2	organoid_human_ER_stress_module	1Pollen 2019 et al.
RP11-798M19.6	organoid_human_ER_stress_module	1Pollen 2019 et al.
DNAJC10	organoid_human_ER_stress_module	1Pollen 2019 et al.
CARS	organoid_human_ER_stress_module	1Pollen 2019 et al.
AARS	organoid_human_ER_stress_module	1Pollen 2019 et al.
IER3IP1	organoid_human_ER_stress_module	1Pollen 2019 et al.
PLOD2	organoid_human_ER_stress_module	1Pollen 2019 et al.
ERP44	organoid_human_ER_stress_module	1Pollen 2019 et al.
YARS	organoid_human_ER_stress_module	1Pollen 2019 et al.
ABCE1	organoid_human_ER_stress_module	1Pollen 2019 et al.
GORASP2	organoid_human_ER_stress_module	1Pollen 2019 et al.
UQCR10	organoid_human_oxidative_stress_module	1Pollen 2019 et al.
HSBP1	organoid_human_oxidative_stress_module	1Pollen 2019 et al.
MYL6	organoid_human_oxidative_stress_module	1Pollen 2019 et al.
COX4I1	organoid_human_oxidative_stress_module	1Pollen 2019 et al.
ACTB	organoid_human_oxidative_stress_module	1Pollen 2019 et al.
TAX1BP1	organoid_human_oxidative_stress_module	1Pollen 2019 et al.
EID1	organoid_human_oxidative_stress_module	1Pollen 2019 et al.
TXN	organoid_human_oxidative_stress_module	1Pollen 2019 et al.
PRDX2	organoid_human_oxidative_stress_module	1Pollen 2019 et al.
RAN	organoid_human_oxidative_stress_module	1Pollen 2019 et al.
DYNLT1	organoid_human_oxidative_stress_module	1Pollen 2019 et al.
SRP14	organoid_human_oxidative_stress_module	1Pollen 2019 et al.
SOD1	organoid_human_oxidative_stress_module	1Pollen 2019 et al.
ATP5O	organoid_human_oxidative_stress_module	1Pollen 2019 et al.
TUG1	organoid_human_oxidative_stress_module	1Pollen 2019 et al.
MTCH1	organoid_human_oxidative_stress_module	1Pollen 2019 et al.
DCP1A	organoid_human_oxidative_stress_module	1Pollen 2019 et al.
NDUFA2	organoid_human_oxidative_stress_module	1Pollen 2019 et al.
NOSIP	organoid_human_oxidative_stress_module	1Pollen 2019 et al.
WDR48	organoid_human_oxidative_stress_module	1Pollen 2019 et al.
SH3GLB1	organoid_human_oxidative_stress_module	1Pollen 2019 et al.
DFFA	organoid_human_oxidative_stress_module	1Pollen 2019 et al.
DCTN2	organoid_human_oxidative_stress_module	1Pollen 2019 et al.
CUEDC2	organoid_human_oxidative_stress_module	1Pollen 2019 et al.
AMD1	organoid_human_oxidative_stress_module	1Pollen 2019 et al.
PSMB3	organoid_human_oxidative_stress_module	1Pollen 2019 et al.
MRPL51	organoid_human_oxidative_stress_module	1Pollen 2019 et al.
RTFDC1	organoid_human_oxidative_stress_module	1Pollen 2019 et al.
CCT5	organoid_human_oxidative_stress_module	1Pollen 2019 et al.
C11orf73	organoid_human_oxidative_stress_module	1Pollen 2019 et al.
PRMT5	organoid_human_oxidative_stress_module	1Pollen 2019 et al.
PRKCSH	organoid_human_oxidative_stress_module	1Pollen 2019 et al.
TOP1	organoid_human_oxidative_stress_module	1Pollen 2019 et al.
OXSR1	organoid_human_oxidative_stress_module	1Pollen 2019 et al.
CDC42EP4	organoid_human_oxidative_stress_module	1Pollen 2019 et al.
POLDIP3	organoid_human_oxidative_stress_module	1Pollen 2019 et al.
SVIP	organoid_human_oxidative_stress_module	1Pollen 2019 et al.
ENO1	GO:0061621 - canonical glycolysis	GO ontology
ENO2	GO:0061621 - canonical glycolysis	GO ontology
ENO3	GO:0061621 - canonical glycolysis	GO ontology
GCK	GO:0061621 - canonical glycolysis	GO ontology
HK1	GO:0061621 - canonical glycolysis	GO ontology
HK2	GO:0061621 - canonical glycolysis	GO ontology
HK3	GO:0061621 - canonical glycolysis	GO ontology
FOXK2	GO:0061621 - canonical glycolysis	GO ontology
PFKL	GO:0061621 - canonical glycolysis	GO ontology
PFKM	GO:0061621 - canonical glycolysis	GO ontology
PFKP	GO:0061621 - canonical glycolysis	GO ontology
PGAM2	GO:0061621 - canonical glycolysis	GO ontology
PGK1	GO:0061621 - canonical glycolysis	GO ontology
PKM	GO:0061621 - canonical glycolysis	GO ontology
TPI1	GO:0061621 - canonical glycolysis	GO ontology
FOXK1	GO:0061621 - canonical glycolysis	GO ontology
